# Supplementary material for: Tipping the balance towards long-term retention in the HIV care cascade: A mixed methods study in southern Mozambique
Source: PLoS One. 2019 Sep 27;14(9):e0222028. doi: 10.1371/journal.pone.0222028 (PMC6764678; doi:10.1371/journal.pone.0222028)
Supplement: S1 Table — (XLSX) [file pone.0222028.s004.xlsx]

## Sheet: S1 Table, Baseline charact.
	S1 Table
			2010 (n=59)	2012 (n=53)	Total (n=112)
			n (%)	n (%)	n (%)	p
	Median age at diagnosis in years (IQR)**		36.4 (28.1 - 42.1)	34.0 (26.0 - 39.5)	34.9 (26.6 - 41.0)	0.1305
	Gender	Male	24 (40.7)	26 (49.1)	50 (44.6)	0.373
		Female	35 (59.3)	27 (50.9)	62 (55.4)
	Educational level**	Illiterate	5 (8.5)	9 (17.0)	14 (12.5)	0.020*
		Low	44 (74.6)	26 (49.1)	70 (62.5)
		Middle/high	10 (16.9)	18 (34.0)	28 (25.0)
	Marital status **	Single	16 (27.1)	15 (28.3)	31 (27.7)	0.965
		Married or living with partner	35 (59.3)	30 (56.6)	65 (58.0)
		Non-cohabitating partner	8 (13.6)	8 (15.1)	16 (14.3)
	Occupation	Domestic	8 (13.6)	6 (11.3)	14 (12.5)	0.495
		No fixed salary/agriculture	28 (47.5)	31 (58.5)	59 (52.7)
		Fix salary	23 (39.0)	16 (30.2)	39 (34.8)
	Offspring	Yes	56 (94.9)	45 (84.9)	101 (90.2)	0.072
		No	3 (5.1)	8 (15.1)	11 (9.8)
	Disability previous month	Yes	12 (20.3)	3 (5.7)	15 (13.4)	0.056
		No	44 (74.6)	46 (86.8)	90 (80.4)
		NI	3 (5.1)	4 (7.6)	7 (6.2)
	Disability since diagnosis	Yes	19 (32.2)	10 (18.9)	29 (25.9)	0.264
		No	37 (62.7)	39 (73.6)	76 (67.9)
		NI	3 (5.1)	4 (7.6)	7 (6.2)
	Wealth Index	1st tercile (the poorest)	25 (42.4)	22 (41.5)	47 (42.0)	0.987
		2nd tercile	17 (28.8)	15 (28.3)	32 (28.6)
		3rd tercile (least poor)	17 (28.8)	16 (30.2)	33 (29.5)
	Mean time since diagnosis in years (SD)		5.4 (5.2-6.1)	3.4 (3.1-4.1)	4.4 (3.1-6.1)	0.001*
	** Kruskal-Wallis test
	*** Fisher Exact test
