# Supplementary material for: Tipping the balance towards long-term retention in the HIV care cascade: A mixed methods study in southern Mozambique
Source: PLoS One. 2019 Sep 27;14(9):e0222028. doi: 10.1371/journal.pone.0222028 (PMC6764678; doi:10.1371/journal.pone.0222028)
Supplement: S2 Table — (XLSX) [file pone.0222028.s005.xlsx]

## Sheet: S2 Table_Kappa
	S2 Table.
				Documented through MDH-ePTS
				Enrolled in care		Clinical consultation		Staged		ART criteria		Retained in care		kappa
				No	Yes	No	Yes	No	Yes	No	Yes	No	Yes
	Self-reported MDH follow-up	Enrolled in care	No	39	5									0.7596
			Yes	8	60
		Clinical consultation	No			40	5							0.7092
			Yes			11	56
		Staged	No					43	3					0.6806
			Yes					15	51
		ART criteria	No							65	10			0.6192
			Yes							9	28
		Retained in care	No									66	0	0.7495
			Yes									13	33
