# Supplementary material for: Tipping the balance towards long-term retention in the HIV care cascade: A mixed methods study in southern Mozambique
Source: PLoS One. 2019 Sep 27;14(9):e0222028. doi: 10.1371/journal.pone.0222028 (PMC6764678; doi:10.1371/journal.pone.0222028)
Supplement: S3 Table — (XLSX) [file pone.0222028.s006.xlsx]

## Sheet: S3 Table, codes
	S3 Table.
	Emerging code		Sub - category	Category	Level of influence
	Health knowledge (lack of)		HIV Knowledge	Health literacy	INDIVIDUAL LEVEL
	Health knowledge
	Health knowledge (refered to CD4 cells)
	Other relatives with HIV
	Desire/willingness to know about the disease
	Prevention for better health		Knowledge in prevention
	Perceived health: Good		Health perception
	Perceived health: Worsening
	Perceived health: Bad
	Perceived health: Improving
	Religion		Religion	Religion
	Migration		Migration	Competing needs
	Responsibility: Relative's death		Responsibility: Relative's death
	Responsibility: Work		Responsibility: Work
	Access to adequate nutrition		Access to adequate nutrition	Other limiting situations
	Low level of literacy		Low level of literacy
	Illness		Illness
	Transport price		Transport price
	Desire to have good health		Value of own health	Value of health status
	Desire to live
	Fear of the disease
	Fear of dying
	Responsibility: Child care		Parenthood
	Life not limited by disease		Value of own health
	Community activists		Activism/ Community education	Social support	SOCIAL LEVEL
	Support among HIV positive patients
	Community HIV talks
	Support: Work		Support: Work
	Disclosure: community		Disclosure: community
	Fear/Shame of being rejected		Fear/Shame of being rejected
	Support: community		Support: community
	Support: Family		Support: Family	Familiar/partner support
	Support: Partner		Support: Partner
	Support: Partner (lack of)		Support: Partner (lack of)
	Disclosure: Family		Disclosure: Family
	Disclosure: Partner		Disclosure: Partner
	Serodiscordant partner		Serodiscordant partner
	Partner/relative refusal		Partner/relative refusal
	Support for the partner		Support for the partner	Empowerment of people living with HIV
	Destigmatization		Empowerment/Reduction of HIV-related stigma
	Reduction of HIV-related stigma
	Individual empowerment
	Lack of fear
	Lack of shame
	Denial of HIV status/lack of trust in the result		Denial of HIV status/lack of trust in the result
	Spiritual Beliefs: Preference for Traditional Medicine		Spiritual Beliefs: Preference for Traditional Medicine	Traditional healers/medicine
	Spiritual Beliefs: Traditional Healer's recommendations		Spiritual Beliefs: Traditional Healer's recommendations
	Traditional Medicine		Traditional Medicine
	Positive interaction with health providers		Positive interaction with health providers	Health System Compliance	RELATED WITH THE HEALTH SYSTEM
	Confidence in the health system		Confidence in the health system
	Pregnancy		Pregnancy
	Hospital: poor quality of care		Hospital: poor quality of care
	Claim of rights as a patient		Claim of rights as a patient
	Passive follow up of the health circuit		Passive follow up of the health circuit
	Guiltiness		Guiltiness
	Fear of being scolded in hospital		Fear of being scolded in hospital
	Access to diagnosis		Access to diagnosis	Health System approaches to increase linkage and retention to care
	Counselling		Counselling
	Home-based testing and counselling		Home-based testing and counselling
	Active tracing		Active tracing
	Pharmacy: adherece strategies		Pharmacy: adherece strategies
	Hospital: care decentralization		Hospital: care decentralization
	Self-perception of disease control		Self-perception of disease control	Self-perception of disease control
	Queues/waiting times		Queues/waiting times	HIV-care workflow
	Knowledge of the health care circuit		Knowledge of the health care circuit
	Knowledge of the health care circuit (wrong)		Knowledge of the health care circuit (wrong)
	Hospital: Misinformed by the health provider		Hospital: Misinformed by the health provider
	Hospital: Need to return to hospital another day		Hospital: Need to return to hospital another day
	Hospital: Feeling of loss/difficulty understanding circuits		Hospital: Feeling of loss/difficulty understanding circuits
	Hospital card loss		Hospital card loss
	Results/medical chart loss at hospital level		Results/medical chart loss at hospital level
	Treatment: side effects		Side effects of the ARTs	Side effects of the ARTs	RELATED WITH ARV MEDICATION
	Treatment: fear of side effects
	Pharmacy: ART stock outs		ART stock outs	ART stock outs
	Treatment: ART therapeutic options		ART therapeutic options	ART therapeutic options
	Importance of being in treatment		Wiliness to take ART	Wiliness to take ART
	Willingness to take ART
